# Supplementary material for: Investigating Pathogenetic Mechanisms of Alzheimer’s Disease by Systems Biology Approaches for Drug Discovery
Source: Int J Mol Sci. 2021 Oct 19;22(20):11280. doi: 10.3390/ijms222011280 (PMC8540696; doi:10.3390/ijms222011280)
Supplement: Supplementary file 1 [file ijms-22-11280-s001.zip]

Archive with 1 entries (1 files):
- ijms-1420918-supplementary.pdf
